# Supplementary material for: Tick-Borne Encephalitis Virus: Seasonal and Annual Variation of Epidemiological Parameters Related to Nymph-to-Larva Transmission and Exposure of Small Mammals
Source: Pathogens. 2020 Jun 27;9(7):518. doi: 10.3390/pathogens9070518 (PMC7400523; doi:10.3390/pathogens9070518)
Supplement: Supplementary file 1 [file pathogens-09-00518-s001.zip]

Archive with 1 entries (1 files):
- pathogens-785434-supplementary.xlsx
