# Supplementary material for: Tick-Borne Encephalitis Virus: Seasonal and Annual Variation of Epidemiological Parameters Related to Nymph-to-Larva Transmission and Exposure of Small Mammals
Source: Pathogens. 2020 Jun 27;9(7):518. doi: 10.3390/pathogens9070518 (PMC7400523; doi:10.3390/pathogens9070518)
Supplement: Supplementary file 1 [file pathogens-09-00518-s001.zip › pathogens-785434-supplementary.xlsx]

## Sheet: Feuil1
Supplementary Table S1. TBEV minimum infection rate (MIR) in questing I.ricinus nymphs and adults and density of infected nymphs (DIN) per 100 m² according to year and season. Confidence intervals of 95% (95% CI) were calculated using exact binomial law.
Year	Season	No. of infected pools/No. of analysed ticks				MIR (%) [95% CI]			DIN /100 m² [95% CI]
		Nymphs	Females	Males		Nymphs	Adults
2012	Season 1	1/687	0/9	0/9		0.14 [0 - 0.81]	0 [0 - 18.53]		0.21[0.01 - 1.15]
	Season 2	0/819	0/26	0/36		0 [0 - 0.45]	0 [0 - 5.78]		0 [0 - 0.38]
	Season 3	2/202	0/13	0/13		0.99 [0.12 - 3.53]	0 [0 - 13.23]		0.13 [0.02 -0.46]
2013	Season 1	1/1139	0/8	0/11		0.09 [0 - 0.49]	0 [0 - 17.64]		0.21 [0.01 - 1.16]
	Season 2	0/2295	0/36	0/45		0 [0 - 0.16]	0 [0 - 4.45]		0 [0 - 0.38]
	Season 3	0/287	0/51	0/11		0 [0 - 1.28]	0 [0 - 5.77]		0 [0 - 0.38]
2014	Season 1	0/48	0/21	0/22		0 [0 -7.40]	0 [0 - 8.22]		0 [0 - 2.96]
	Season 2	3/1470	0/51	0/49		0.20 [0.04 - 0.59]	0 [0 - 3.62]		0.14 [0.03 - 0.40]
	Season 3	1/123	0/4	0/3		0.81 [0.02 - 4.45]	0 [0 - 40.96]		0.10 [0.00 - 0.57]
